# Supplementary material for: Leviathan: A fast, memory-efficient, and scalable taxonomic and pathway profiler for (pan)genome-resolved metagenomics and metatranscriptomics
Source: bioRxiv. 2026 May 28:2025.07.14.664802. Preprint. [Version 3] doi: 10.1101/2025.07.14.664802 (PMC13232247; doi:10.1101/2025.07.14.664802)
Supplement: Supplement 1 — Figure S1 - Interactive network version of BiDirectional Clustered Network with metadata hover tool [file media-1.zip]

Archive with 2 entries (2 files):
- Figure_S1.html
- __MACOSX/._Figure_S1.html
